# Supplementary material for: Parallel Monitoring of Glucose, Free Amino Acids, and Vitamin C in Fruits Using a High-Throughput Paper-Based Sensor Modified with Poly(carboxybetaine acrylamide)
Source: Biosensors (Basel). 2023 Nov 28;13(12):1001. doi: 10.3390/bios13121001 (PMC10741689; doi:10.3390/bios13121001)
Supplement: Supplementary file 1 [file biosensors-13-01001-s001.zip]

Archive with 1 entries (1 files):
- biosensors-2706512-supplementary.pdf
